# Supplementary material for: Sexual Dimorphism in Anthonomus santacruzi (Coleoptera: Curculionidae): a Biological Control Agent of Solanum mauritianum Scopoli (Solanaceae)
Source: Neotrop Entomol. 2020 Jul 16;49(6):840–50. doi: 10.1007/s13744-020-00795-6 (PMC7661402; doi:10.1007/s13744-020-00795-6)
Supplement: Supplementary file 1 — (XLSX 17 kb) [file 13744_2020_795_MOESM1_ESM.xlsx]

## Sheet: Arkusz1
NO.	total body length	rostrum length	rostrum length	pronotum	pronotum	elytra	elytrae	first tarsus	first tibia	funiculus	notch	sex
		(base-apex)	(base-antenna)	length	width	length	width	length	length	length
1	3.14666	0.833333	0.416667	0.45	0.6	1.41667	0.916667	0.366667	0.5	0.483333	absent	F
3	3.96667	1	0.5	0.533333	0.716667	1.75	1.13333	0.383333	0.516667	0.533333	absent	F
4	3.45	0.833333	0.416667	0.433333	0.716667	1.66667	1.08333	0.366667	0.583333	0.5	absent	F
5	3.16667	0.75	0.366667	0.433333	0.6	1.41667	0.933333	0.383333	0.483333	0.416667	absent	F
6	3.78333	1	0.5	0.5	0.666667	1.58333	1.16667	0.333333	0.5	0.516667	absent	F
9	3.41667	1	0.5	0.5	0.7	1.41667	1.25	0.283333	0.5	0.533333	absent	F
10	4.01667	0.933333	0.466667	0.5	0.75	1.41667	1.26667	0.283333	0.583333	0.516667	absent	F
14	3.11667	0.833333	0.416667	0.5	0.55	1.16667	0.883333	0.216667	0.333333	0.466667	absent	F
20	3.75667	1	0.5	0.466667	0.666667	1.58333	1.1	0.25	0.666667	0.533333	absent	F
24	3.96667	1	0.5	0.583333	0.75	1.66667	1.25	0.283333	0.583333	0.466667	absent	F
27	4.05667	1	0.5	0.5	0.766667	1.75	1.25	0.333333	0.65	0.433333	absent	F
28	3.13334	0.833333	0.416667	0.416667	0.75	1.36667	0.916667	0.283333	0.4	0.466667	absent	F
31	3.58333	0.966667	0.483333	0.5	0.666667	1.45	1.16667	0.266667	0.583333	0.466667	absent	F
33	3.15	0.766667	0.383333	0.466667	0.7	1.38333	1.08333	0.25	0.533333	0.383333	absent	F
36	3.96666	1	0.5	0.566667	0.783333	1.7	1.43333	0.283333	0.8	0.633333	absent	F
38	3.16667	0.866667	0.433333	0.45	0.6	1.21667	1	0.266667	0.416667	0.483333	absent	F
41	3.16667	0.8	0.4	0.466667	0.666667	1.3	1.06667	0.216667	0.583333	0.483333	absent	F
42	3.58333	0.916667	0.466667	0.416667	0.666667	1.58333	1.08333	0.25	0.416667	0.5	absent	F
45	3.15333	1	0.5	0.466667	0.616667	1.16667	0.933333	0.2	0.466667	0.466667	absent	F
46	3.51111	0.916667	0.45	0.433333	0.666667	1.5	1	0.216667	0.45	0.433333	absent	F
47	3.78333	1	0.5	0.5	0.716667	1.58333	1.16667	0.333333	0.466667	0.516667	absent	F
61	3.86667	1.03333	0.516667	0.533333	0.766667	1.66667	1.11667	0.383333	0.55	0.416667	absent	F
64	3.16667	0.85	0.416667	0.416667	0.6	1.33333	0.95	0.216667	0.383333	0.4	absent	F
75	3.25333	0.866667	0.25	0.433333	0.633333	1.5	1.26667	0.333333	0.466667	0.466667	absent	F
77	3.93333	1	0.5	0.55	0.75	1.58333	1.1	0.383333	0.583333	0.583333	absent	F
80	3.66667	0.916667	0.433333	0.5	0.666667	1.66667	1.25	0.3	0.6	0.583333	absent	F
81	3.96667	1.03333	0.516667	0.533333	0.766667	1.66667	1.21667	0.3	0.5	0.533333	absent	F
86	3.74333	1	0.5	0.533333	0.666667	1.5	1.13333	0.333333	0.5	0.516667	absent	F
91	3.36666	0.833333	0.416667	0.5	0.666667	1.5	1.03333	0.283333	0.45	0.55	absent	F
94	3.19	0.833333	0.35	0.466667	0.6	1.33333	1	0.333333	0.466667	0.466667	absent	F
95	4.21333	1.08333	0.55	0.566667	0.833333	1.76667	1.25	0.333333	0.733333	0.433333	absent	F
97	4.18333	1	0.5	0.533333	0.783333	1.75	1.16667	0.333333	0.583333	0.55	absent	F
2	3.31666	0.766667	0.266667	0.5	0.716667	1.58333	1	0.483333	0.533333	0.45	present	M
7	3.28333	0.716667	0.283333	0.5	0.716667	1.58333	0.9	0.433333	0.55	0.5	absent	M
8	3.01667	0.716667	0.283333	0.5	0.7	1.41667	0.95	0.416667	0.5	0.45	absent	M
11	2.8	0.75	0.333333	0.433333	0.583333	1.25	0.933333	0.25	0.5	0.433333	present	M
12	3.16667	0.833333	0.333333	0.5	0.666667	1.33333	1.08333	0.316667	0.516667	0.45	present	M
13	2.96667	0.75	0.333333	0.45	0.583333	1.33333	0.916667	0.3	0.5	0.45	absent	M
15	2.76667	0.7	0.283333	0.383333	0.5	1	0.8	0.3	0.5	0.416667	present	M
16	3.26667	0.766667	0.35	0.5	0.666667	1.45	1.08333	0.3	0.5	0.433333	present	M
17	3.25	0.8	0.366667	0.5	0.666667	1.38333	1.08333	0.283333	0.6	0.483333	absent	M
18	2.86667	0.75	0.3	0.483333	0.666667	1.2	0.916667	0.283333	0.533333	0.5	present	M
19	3.16667	0.75	0.333333	0.416667	0.616667	1.3	1	0.316667	0.5	0.383333	present	M
21	3.28333	0.833333	0.333333	0.5	0.666667	1.5	1.11667	0.25	0.55	0.45	absent	M
22	2.86667	0.733333	0.283333	0.416667	0.633333	1.16667	0.966667	0.266667	0.55	0.433333	present	M
23	3.55	0.85	0.383333	0.5	0.75	1.36667	1.03333	0.283333	0.55	0.516667	present	M
25	3.03333	0.766667	0.35	0.466667	0.583333	1.25	0.966667	0.283333	0.55	0.45	present	M
26	3.28667	0.8	0.333333	0.45	0.666667	1.5	1	0.333333	0.5	0.5	present	M
29	3.25	0.833333	0.333333	0.533333	0.716667	1.25	1.08333	0.233333	0.533333	0.533333	present	M
30	2.58333	0.7	0.3	0.416667	0.5	0.966667	0.833333	0.233333	0.466667	0.433333	present	M
32	2.77667	0.75	0.333333	0.416667	0.65	1.16667	1	0.3	0.5	0.5	present	M
34	3.03333	0.783333	0.333333	0.5	0.666667	1.08333	1	0.333333	0.55	0.416667	present	M
35	2.96667	0.75	0.333333	0.45	0.616667	1.23333	1.03333	0.283333	0.483333	0.4	present	M
37	3.33333	0.833333	0.366667	0.483333	0.75	1.46667	1.16667	0.233333	0.4	0.6	present	M
39	3.36667	0.833333	0.366667	0.466667	0.666667	1.5	1.1	0.25	0.5	0.466667	absent	M
40	2.84999	0.75	0.333333	0.433333	0.733333	1.13333	1.08333	0.216667	0.666667	0.416667	present	M
43	2.73333	0.7	0.316667	0.45	0.583333	1.08333	0.916667	0.216667	0.5	0.433333	present	M
44	2.96667	0.75	0.333333	0.483333	0.6	1.16667	0.933333	0.3	0.433333	0.45	absent	M
48	3.46667	0.866667	0.4	0.516667	0.666667	1.58333	1.11667	0.283333	0.533333	0.5	present	M
49	3.15	0.766667	0.35	0.466667	0.666667	1.36667	1.06667	0.316667	0.45	0.483333	present	M
50	3.2	0.8	0.366667	0.5	0.7	1.33333	1.08333	0.366667	0.583333	0.566667	present	M
51	3.16667	0.816667	0.366667	0.516667	0.7	1.35	1.1	0.3	0.483333	0.466667	present	M
52	3.26666	0.833333	0.433333	0.466667	0.633333	1.43333	1	0.25	0.55	0.483333	present	M
53	3.45667	0.916667	0.416667	0.516667	0.666667	1.46667	1.08333	0.3	0.533333	0.466667	present	M
54	3.25333	0.833333	0.4	0.416667	0.666667	1.53333	1.03333	0.3	0.583333	0.483333	present	M
55	3.33333	0.833333	0.366667	0.466667	0.7	1.46667	1.16667	0.25	0.416667	0.433333	absent	M
56	3.24333	0.8	0.383333	0.45	0.65	1.5	1.03333	0.333333	0.5	0.45	present	M
57	3.53333	0.833333	0.4	0.55	0.75	1.58333	1.13333	0.3	0.633333	0.533333	present	M
58	3.21666	0.75	0.35	0.5	0.666667	1.41667	1	0.283333	0.55	0.5	present	M
59	3.16	0.833333	0.333333	0.5	0.7	1.33333	1.03333	0.283333	0.566667	0.533333	present	M
60	3.73333	0.916667	0.416667	0.533333	0.75	1.66667	1.16667	0.383333	0.533333	0.45	present	M
62	3.46667	0.833333	0.4	0.5	0.733333	1.5	1.08333	0.333333	0.533333	0.516667	present	M
63	3.31111	0.833333	0.4	0.533333	0.7	1.43333	1.08333	0.383333	0.533333	0.383333	present	M
65	3.65	0.916667	0.416667	0.55	0.833333	1.66667	1.16667	0.333333	0.666667	0.35	present	M
66	3.66333	0.933333	0.433333	0.533333	0.75	1.58333	1.21667	0.433333	0.65	0.45	absent	M
67	3.4	0.833333	0.333333	0.55	0.666667	1.55	1.08333	0.283333	0.5	0.533333	present	M
68	3.23667	0.833333	0.383333	0.45	0.666667	1.5	1.05	0.3	0.55	0.5	present	M
69	3.66667	0.833333	0.4	0.533333	0.783333	1.66667	1.16667	0.25	0.55	0.55	present	M
70	2.83333	0.7	0.333333	0.45	0.583333	1.26667	0.916667	0.233333	0.433333	0.466667	absent	M
71	3.26633	0.866667	0.25	0.5	0.716667	1.45	1	0.266667	0.533333	0.516667	present	M
72	3.4	0.866667	0.433333	0.416667	0.666667	1.58333	1.08333	0.266667	0.566667	0.516667	present	M
73	3.31667	0.8	0.383333	0.416667	0.666667	1.51667	1.03333	0.3	0.533333	0.483333	present	M
74	2.96333	0.716667	0.333333	0.433333	0.6	1.3	1.03333	0.25	0.433333	0.5	present	M
76	3.01667	0.716667	0.35	0.55	0.55	1.33333	0.833333	0.25	0.416667	0.45	present	M
78	3.63333	0.916667	0.466667	0.6	0.75	1.5	1.16667	0.3	0.566667	0.55	present	M
79	3.2	0.833333	0.333333	0.433333	0.7	1.41667	1	0.25	0.55	0.416667	present	M
82	3.46667	0.916667	0.416667	0.5	0.666667	1.53333	1	0.266667	0.666667	0.533333	present	M
83	3.33333	0.833333	0.333333	0.533333	0.666667	1.5	1	0.2	0.55	0.533333	present	M
84	3.69967	0.916667	0.416667	0.533333	0.75	1.75	1.21667	0.333333	0.666667	0.583333	absent	M
85	3.77767	0.933333	0.466667	0.5	0.766667	1.66667	1.16667	0.266667	0.65	0.533333	present	M
87	3.26667	0.833333	0.383333	0.466667	0.583333	1.45	0.916667	0.283333	0.583333	0.433333	present	M
88	3.49967	0.833333	0.416667	0.5	0.75	1.66667	1.2	0.233333	0.433333	0.583333	absent	M
89	3.59933	0.833333	0.416667	0.5	0.666667	1.58333	1.1	0.25	0.583333	0.516667	absent	M
90	3.6	0.833333	0.433333	0.5	0.716667	1.66667	1.16667	0.366667	0.5	0.5	present	M
92	3.16667	0.733333	0.366667	0.45	0.6	1.45	0.916667	0.25	0.366667	0.4	absent	M
93	3.65556	0.916667	0.416667	0.5	0.75	1.71667	1.16667	0.366667	0.583333	0.5	present	M
96	3.46667	0.833333	0.416667	0.55	0.716667	1.5	1.1	0.216667	0.433333	0.533333	absent	M
